# Supplementary material for: Finding continuity and discontinuity in fish schools via integrated information theory
Source: PLoS One. 2020 Feb 27;15(2):e0229573. doi: 10.1371/journal.pone.0229573 (PMC7046263; doi:10.1371/journal.pone.0229573)
Supplement: S1 Table — (XLSX) [file pone.0229573.s012.xlsx]

## Sheet: Sheet1
State/Index	1	2	3	4	5
●●●●●	0	0	0	0	0
○●●●●	0	0	0	0	0
●○●●●	0	0	0	0	0
○○●●●	0	0	0	0	0
●●○●●	0	0	0	0	0
○●○●●	0	0	0	0	0
●○○●●	0	0	0	0	0
○○○●●	0	0	0	0	0
●●●○●	0	0	0	0	0
○●●○●	0	0	0	0	0
●○●○●	0	0	0	0	0
○○●○●	1	1	0	1	0.333333
●●○○●	0	0	0	0	0
○●○○●	1	0.5	1	1	0
●○○○●	0.166667	1	1	1	0.333333
○○○○●	0.998638	1	0.998638	1	0.0967302
●●●●○	0	0	0	0	0
○●●●○	0	0	0	0	0
●○●●○	0	0	0	0	0
○○●●○	0	0	0	0	0
●●○●○	0	0	0	0	0
○●○●○	1	0.0120482	1	0.0240964	1
●○○●○	0.142857	1	1	0.214286	1
○○○●○	0.994737	0.997368	1	0.127632	1
●●●○○	0	0	0	0	0
○●●○○	1	0.5	1	1	1
●○●○○	0.25	1	0	1	1
○○●○○	1	0.99901	0.110891	1	1
●●○○○	0.181818	0.0909091	1	1	1
○●○○○	0.99793	0.124224	0.998965	0.995859	0.998965
●○○○○	0.109109	0.997497	0.999499	0.999499	0.999499
○○○○○	0.984204	0.991561	0.991994	0.993003	0.994807
